# Supplementary material for: Crystalline silica-induced recruitment and immuno-imbalance of CD4+ tissue resident memory T cells promote silicosis progression
Source: Commun Biol. 2024 Aug 9;7:971. doi: 10.1038/s42003-024-06662-z (PMC11316055; doi:10.1038/s42003-024-06662-z)
Supplement: Supplementary file 3 — Supplementary Data 1 [file 42003_2024_6662_MOESM3_ESM.xlsx]

## Sheet: Figure 1 Data
Fig 1c		Saline	5W	7W	9W	13W	15W+		Saline	CS(5W)	CS(7W)	CS(9W)	CS(13W)	CS(15W+)
		5.68	14	19.5	15.8	29.9	39.1		2135	4304	4384	7653	10191	26418
		3.45	12.8	13.7	16.2	25.6	37.6		408	2073	10235	8010	5085	22095
		5.03	7.83	15.1	14.4	35.1	34.3		1680	1916	9229	5464	18497	19207
		6.49	19.8	13.9	16.3	27.8	32		1845	3948	7222	8673	10226	29276
		5.47	12.8	11.8	27.7	30.6	24.7		800	3275	4390	8874	12677	24472
Fig 1f		Saline	CS(5W)	CS(7W)	CS(9W)	CS(13W)	CS(15W+)		Saline	CS(5W)	CS(7W)	CS(9W)	CS(13W)	CS(15W+)
		1.41	11.7	12.9	17.2	24.5	20.7		30	502	917	1319	2494	5466
		2.45	11.9	14	15.9	13.5	22.9		10	247	561	1274	689	7606
		2.12	6.42	9.83	10.5	16.9	13.4		35	123	613	572	3971	2960
		0.56	15.8	16.3	9.52	18.7	13.6		12	625	1006	322	3463	2609
		0.88	8.31	6.79	9.06	15.7	11.6		7	272	298	804	1990	2838
Fig 1g		Saline	CS(5W)	CS(7W)	CS(9W)	CS(13W)	CS(15W+)		Saline	CS(5W)	CS(7W)	CS(9W)	CS(13W)	CS(15W+)
		17.7	18.6	18.3	22.3	19.7	18		378	800	793	1706	2006	4761
		17.4	19.2	14.2	20.8	15.9	20		71	399	616	1666	807	6662
		21.2	17.1	24.3	16.9	29.3	23.7		513	325	1065	922	6883	5245
		16.2	24.1	25	22	30.4	23.3		347	950	2310	745	5615	4483
		14.4	17.9	22.7	17.3	30.3	21.4		115	586	995	1531	3839	5228

## Sheet: Figure 2 Data
Fig 2c		PBS	Spl-Saline CD4	Spl-CS CD4	Lung-CS CD4
		1.25	2.5	2.25	2.75
		1.25	1.75	2.5	2.75
		1.75	1.5	1.75	2.5
		1.5	2	2.25	3.75
					2.75
Fig 2d		PBS	Spl-Saline CD4	Spl-CS CD4	Lung-CS CD4		PBS	Spl-Saline CD4	Spl-CS CD4	Lung-CS CD4		PBS	Spl-Saline CD4	Spl-CS CD4	Lung-CS CD4		PBS	Spl-Saline CD4	Spl-CS CD4	Lung-CS CD4
		0.83	2.03	13.81	12.02		0.85	1.62	1.48	2.56		0.25	0.82	3.42	7.46		0.71	0.38	0.93	0.68
		1.11	0.53	2.02	11.54		0.96	1.5	1.24	1.79		1.19	0.69	1.18	4.16		1.24	0.46	1.97	0.59
		0.55	0.85	11.19	20.32		1.14	1.28	0.66	3.54		1.2	1.84	5.33	14.55		1.02	1.26	0.54	0.97
		1.98	0.75	4.04	6.72		1.07	1.49	0.78	3.78		2.83	0.49	2.81	19.17		1.09	0.96	1.27	1.7
					25.81					2.58					19.29					2.02
Fig 2e		Spl-Saline CD4	Spl-CS CD4	Lung-CS CD4			Spl-Saline CD4	Spl-CS CD4	Lung-CS CD4
		76.7	88.7	90.4			8401	10187	10382
		72.7	86.8	87.7			9218	9754	12918
		83.4	86.4	87			8290	14247	16798
		81.5	85.9	86.5			10729	12132	9915
		80.6		92.6			10232		18943
Fig 2f		Spl-Saline CD4	Spl-CS CD4	Lung-CS CD4
		7163	6064	8387
		8133	9729	20365
		4726	7735	14737
		5374	6328	11083
Fig 2g		Spl-Saline CD4	Spl-CS CD4	Lung-CS CD4
		3.3	2.48	4.04
		1.47	3.44	7.4
		2.57	7.17	3.66
		1.93	3.91	4.96
		1.48		4.86
Fig 2i		CS	CS repeated
		21.997	31.0184
		22.7119	31.6484
		24.6475	36.3142
		24.6569	35.7189
		26.4923	38.0801
		29.4944	37.4588
			CS						CS Repeated
Fig 2j		Col1a1	1	1	1	1	1	1	1.77064	1.25511	2.24932	1.11053	1.19229	1.52761
		Fn	1	1	1	1	1	1	1.58048	2.24373	1.4837	1.49783	1.91195	1.31921
Fig 2k		CS	CS repeated
		20.9	30.5
		20.3	27.8
		18.5	23.6
		22.8	30.7
		30.6	40.5
		26.6	30.3
		23.4	25.8
Fig 2l			CS						CS Repeated
		Il17a	1	1	1	1	1	1	1.93415	3.55533	1.84633	2.72341	3.2614	3.09113
		Ifng	1	1	1	1	1	1	1.03643	2.77858	2.47939	2.21538	3.24406	1.78774
		Tnfa	1	1	1	1	1	1	1.41163	2.28011	2.22414	1.85987	1.29631	1.81818
Fig 2m		CS	CS repeated
		0.948718	1.11561
		1	2.31707
		1.34454	1.78468
		1.16237	1.74797
		0.913043	1.65244
		0.817308	1.30088
		1.17108	1.44144

## Sheet: Figure 3 Data
Fig 3c		CS	wfty	hfty
		2.25	1.25	2.75
		2.75	2	1.5
		2.75	2	1.75
		2.5	1.5	2
		2.75	1.25	1.75
Fig 3d		CS	wfty	hfty			CS	wfty	hfty
		26.8	67.5	62.1			12992	2910	4126
		29.8	74.6	80.3			14932	6134	11508
		25.9	77.1	72.4			12854	5834	9075
		31.1	73.1	75.1			20722	8607	9174
		29.6	76.8	74.3			11200	1874	4147
Fig 3f		CS	wfty	hfty
		1.84	3.05	1.46
		1.52	2.6	1.34
		1.33	2.74	1.27
		0.95	2.58	0.99
		1.15	1.83	1.34
Fig 3g		CS	wfty	hfty
		27.3	21.5	26
		35	26.8	32
		33.8	17.6	22.9
		32.1	22.5	27.8
		27.7	23.5	28.7
Fig 3j		TEM	CD45.2-	55.9	54.8	61.6	57.3	52.9	50.3	61	61.2		56.875	4.18356
			CD45.2+	44.1	45.2	38.4	42.7	47.1	49.7	39	38.8		43.125	4.18356
		TRM	CD45.2-	63.9	63.8	65.1	63.9	57.8	57.7	63.9	64.3		62.55	2.99237
			CD45.2+	36.1	36.2	34.9	36.1	42.2	42.3	36.1	35.7		37.45	2.99237
Fig 3k		CD69+CD103+Treg	CD69+CD103+Teff	CD69+CD103-Treg	CD69+CD103-Teff
		30.7	25.5	26.9	29.8
		30	25	26	29
		43.7	40.2	36.2	40.8
		40.9	39.5	31.1	37.8

## Sheet: Figure 4 Data
Fig 4b		CD103+CD69+	CD103-CD69+	CD103+CD69-	CD103-CD69-
		758	1659	790	1365
		873	1549	871	1533
		786	1768	658	1233
		689	1869	887	1245
		687	1784	785	1355
		659	1895	877	1266
Fig 4c		CD103+CD69+	CD103-CD69+	CD103+CD69-	CD103-CD69-
		1186	1765	1223	1009
		1200	1512	1214	1100
		1191	1595	1215	1117
		1360	1638	1522	1160
		1004	1895	1223	1125
		1043	1987	1145	1098
Fig 4d		CD103+CD69+	CD103-CD69+	CD103+CD69-	CD103-CD69-
		1074	792	686	481
		1302	910	846	602
		1706	882	749	762
		1572	728	985	586
		1896	876	857	493
		1678	778	886	546
Fig 4e		CD103+CD69+	CD103-CD69+	CD103+CD69-	CD103-CD69-
		89	20.5	68.1	7.93
		86.5	15.4	78.5	10.9
		84.5	33.5	62.3	11.2
		82.4	30.2	70.3	13.5
		93	27.6	67.5	9.65
Fig 4i		Saline	5W	7W	9W	13W	15W+
		0.1	0.63	0.91	0.77	1.24	1.15
		0.14	0.62	0.58	0.76	0.85	1.15
		0.06	0.37	0.38	0.62	0.58	0.57
		0.03	0.38	0.65	0.43	0.62	0.58
		0.06	0.46	0.3	0.52	0.52	0.54

## Sheet: Figure 5 Data
Fig 5b		FTY	FTY+CD103
		1.24	10.99
		1.42	3.33
		1.08	8.58
		1.12	5.73
		1.05	5.42
Fig 5d		FTY	FTY+CD103
		1.18804	1.12036
		1.25444	1.13344
		1.15603	1.15851
		1.20148	1.22199
		1.20002	1.14001
Fig 5f		FTY	FTY+CD103		FTY	FTY+CD103		FTY	FTY+CD103		FTY	FTY+CD103
		40.2	38		2212	3432		16.1	22.1		667	1232
		26.3	22.4		2658	1903		16.4	20.4		500	656
		30.3	39.1		1819	2203		14.2	17.4		1021	1301
		30.5	28		1648	1399		12.6	14.8		1107	1477
		24.9	35		2480	2815		20.5	22.5		1293	1812
Fig 5g		FTY	FTY+CD103
		3123	5058
		4313	5033
		4007	7370
		2793	4862
		3995	4490
Fig 5i		CS+PBS	CS+CD103+Treg
		2	1.48018
		2	1.45568
		2	1.25213
		2	1.19253
Fig 5j		CS+PBS	CS+CD103+Treg
		20	19.564
		24	20.4268
		22	19.8357
		22	21.5957
Fig 5k			CS+PBS					CS+CD103+Treg
		Col1a1	1	1	1	1		1.0373	1.04105	0.951929	1.23267
		Fn	1	1	1	1		0.973027	1.02772	0.789298	1.13642
Fig 5l			CS+PBS					CS+CD103+Treg
		Il17a	1	1	1	1		0.483797	0.200543	0.161053	0.176865
		Ifng	1	1	1	1		0.552632	0.806736	0.641979	0.572826
		Tnfa	1	1	1	1		0.509144	0.680557	0.777484	0.770888
		Il10	1	1	1	1		1.89329	1.92598	2.0472	2.55985
Fig 5m		CS+PBS	CS+CD103+Treg
		1	0.577504
		1	1.15888
		1	2.40891
		1	0.682321
Fig 5n		CS+PBS	CS+CD103+Treg		CS+PBS	CS+CD103+Treg		CS+PBS	CS+CD103+Treg		CS+PBS	CS+CD103+Treg
		2.96	2.64		692	615		11.9	9.82		2776	2291
		4.45	3.65		1599	1310		8.22	6.03		2954	2167
		6.8	4.6		2630	1783		7.48	6.38		2894	2471
		5.33	3.68		2069	1424		11.3	10.4		4404	4046

## Sheet: Figure 6 Data
Fig 6a		CD44-Tregs	CD44-T Effector	TRM-like Tregs	TRM-like T Effector
		637	983	1626	2409
		441	917	1016	1408
		589	878	1244	2245
		567	678	1567	1890
		436	897	1234	2109
Fig 6b		Saline	CS(8W)
		1.02411	1.20765
		1.04326	1.13983
		0.781477	1.40041
		1.0746	1.21572
		1.07655	1.51057
Fig 6d		CS							CS+anti-IL-7
	Tbx21	0.492592	-0.044391	-0.448201	0.393708	-0.393708	0		0.704726	-1.21338	-1.2755	-0.558715	-0.71375	-1.51908
	Ifng	-0.131507	0.106145	0.0253627	-0.158487	0.158487	0		-0.186317	-1.00247	-0.822595	-2.87282	-1.52355	-1.92038
	Il2	-0.246418	0.246418	0	0.607402	-0.607402	0		-0.956255	-1.16807	-0.316465	-0.464324	-2.09209	-0.301697
	Rorc	-1.12361	0.546959	0.576654	0.0710127	-0.0710127	0		-0.843258	0.0385857	-0.0432968	-1.17365	-0.299545	-0.38991
	Il17a	-0.619794	0.32803	0.291764	0.145518	-0.145518	0		0.666482	-0.801839	-0.703603	-1.1242	-1.76025	-0.391529
	Icos	-0.122084	0.122084	0	0.520164	-0.520164	0		-0.120264	-0.754578	-1.16215	-0.58453	-2.23151	-0.38014
	Ctla4	-0.0960318	0.257055	-0.161023	0.0790939	-0.0790939	0		-0.920437	-0.738642	0.00401433	0.236155	-0.797218	-0.647886
	Klrg1	0	-0.150437	0.150437	0.404803	-0.404803	0		-0.536524	-1.23452	-1.09386	-1.65974	-3.07312	-0.212254
	Entpd1	0	-0.0457802	0.0457802	0.10129	-0.10129	0		0.494173	1.31438	1.16446	-0.00116348	-0.566444	-0.280361
	Cxcr6	0	-0.216232	0.216232	0.310916	-0.310916	0		-0.358423	-1.17668	-1.40146	-0.223172	-0.830155	-0.320658
	Itgae	0.164278	0.0621319	-0.22641	0.125085	-0.125085	0		-0.359098	-0.0612679	-0.162621	-1.41786	-1.80535	-0.61116
	Foxp3	-0.324171	0.207029	0.117142	0.49283	-0.49283	0		-0.197149	-0.879946	-0.696108	-0.713074	0.572611	1.06909
	Il10	-0.431718	0.341537	0.0901807	-0.691385	0.691385	0		0.193122	0.711654	0.736915	2.52941	1.79597	1.75006
	Areg	-0.245213	0.245213	0	-0.180928	0.180928	0		-0.698967	-0.176689	-0.184029	0.156505	0.896779	0.637787
	Pdcd1	0.034008	0.0284348	-0.0624428	-0.134227	0.134227	0		-0.00284767	-1.63494	-1.68228	-2.18839	0.0579805	-1.37725
Fig 6e
	Tnfa	0.0595347	0.176697	-0.236232		-0.691648	-0.597286	-1.24007
	Ifng	-0.531551	0.161273	0.370278		-0.80948	0.505259	0.413033
	Tbx21	0.358313	-0.110753	-0.24756		0.352517	-0.0898527	-0.019172
	Rorc	0.163233	0.194185	-0.357418		-0.545044	-0.757452	-1.6799
	Il17a	-0.90776	0.519227	0.388533		-2.01063	0.277596	0.665843
	Il10	1.0905	-0.474512	-0.615992		0.53981	1.74148	0.0795498
	Foxp3	0.635702	-0.128531	-0.507172		-0.0397072	-0.042944	-0.122044
Fig 6f		Isotype	Anti-IL-7
		1.41	1.28
		1.38	1.28
		3.52	2.65
		1.75	1.24
		1.81	1.64
		2.21	2
Fig 6g			Isotype						anti-IL-7
		T-bet+	39	31.7	28	28.9	35.7	24.4	23.4	28.9	13	15.3	25.4	18.4
		ROR-γt+	5.94	9.43	15.2	14.5	8.89	13.3	16.1	8.97	11.7	20.9	9.64	29.1
Fig 6h		Isotype	Anti-IL-7
		8214	3817
		6559	5102
		5777	4119
		5783	4006
		18440	7598
		12182	8822
Fig 6i			Isotype						anti-IL-7
		Ifng	0.824187	1.20888	0.998172	0.998172	1.07936	0.891225	0.743062	0.318911	0.904411	0.69007	0.971435	0.855576
		Il17a	0.876564	0.938658	1.19862	1.04515	0.945616	0.995385	0.44953	0.714521	0.401629	0.427619	0.756862	0.779718
Fig 6j		Isotype	Anti-IL-7
		2.75	1.5
		3.25	2
		3.5	2
		2.75	2
		3.25	1.75
Fig 6k		Isotype	Anti-IL-7
		21.43	14.86
		18.57	14.51
		27.56	12.16
		27.9	11.54
		28.33	16.69
Fig 6l			Isotype						anti-IL-7
		Col1a1	0.840485	1.18344	0.976662	1.17233	0.836686	0.990392	0.846464	0.540932	0.262518	0.886012	0.750136	0.693274
		Fn	1.20753	0.80408	0.989807	1.20055	0.811187	0.986847	0.559684	0.362458	0.245198	0.717356	0.867049	0.789477

## Sheet: Figure S1 Data
Fig S1b		Saline	5W	7W	9W	13W	15W+			Saline	5W	7W	9W	13W	15W+
		5.68	5.81	3.34	4.05	7.19	5.91			2230	1790	742	1961	2453	3995
		4.24	3.42	2.96	4.38	5.78	6.19			1678	555	2104	2163	1146	5481
		6.67	3.19	4.07	4.25	4.6	5.52			2137	812	2356	1611	2421	3554
		6.51	4.27	3.54	3.68	3.69	6.94			493	851	3221	2123	1356	3121
		11.9	3.23	5.05	3.66	6.37	7.43			1742	828	978		2637	7500
Fig S1c		Saline	5W	9W	15W+
		9.2	11.95	9.33	5.48
		9.76	10.99	6.38	4.22
		10.02	15.26	6.79	5.23
		5.72	9.78	12.32	4.08
Fig S1d		Saline	CS
		22.7	24.7
		25.5	25.1
		23.6	24.7
		25.4	26.9
		24.5	23.5
		26.7	26.8

## Sheet: Figure S2 Data
Fig S2a			CD103-						CD103+
		LAP+	2.21	1.89	2.2				1.82	0.97	2.84
		IL-10+	6.16	3.52	5.51	6.59			10.4	5.35	9.42	10.3
Fig S2b		CD103-	CD103+
		19.6	54.4
		10.6	30.5
		20.9	43.2
		16.5	38.6
		18.7	38.3
		12.2	41.3
Fig S2c		CD103-	CD103+
		16.8	50.8
		14	44.3
		29.9	60.2
		36	61.8
		37	64.9
		15.4	42.6
Fig S2e		CS+PBS	CS+CD103+Treg			CS+PBS	CS+CD103+Treg
		2.22	3.04			518	709
		2.74	2.47			982	804
		1.62	1.61			626	624
		2.41	1.87			937	726

## Sheet: Figure S3 Data
Fig S3a		Isotype	Anti-IL-7
		38.1	40.1
		36.8	38.3
		33.3	36
		23.2	31.5
		27.4	33.5
Fig S3b		Isotype							Anti-IL-7
		Ki67	5862	3259	4965	4316			4185	3101	2368	2987
		CD25	2033	1888	1920	1880			2529	1992	2387	2086
